# Supplementary material for: Multiple mutations of SARS-CoV-2 Omicron BA.2 variant orchestrate its virological characteristics
Source: J Virol. 2023 Oct 5;97(10):e01011-23. doi: 10.1128/jvi.01011-23 (PMC10781145; doi:10.1128/jvi.01011-23)
Supplement: Table S1 — Primers used in this study. [file jvi.01011-23-s0003.xlsx]

## Sheet: Sheet1
Table S1. Primers used in this study
Primer name	Primer sequence (5'-to-3')	Purpose
ODY752 Omicron universal Fw	cactatagggcgaattgggtaccatgtttgtgttcctggt	Preparation of BA.2 S expression plasmid
pC-S_BA1_T19I_Fwd	agccagtgtgtgaacctgATCaccaggacccaacttcct	Preparation of BA.2 S expression plasmid
pC-S_BA1_T19I_Rev	aggaagttgggtcctggtGATcaggttcacacactggct	Preparation of BA.2 S expression plasmid
pC-S_BA1_LPPA24S_Fwd	ctgaccaccaggacccaaAGCtacaccaactccttcacc	Preparation of BA.2 S expression plasmid
pC-S_BA1_LPPA24S_Rev	ggtgaaggagttggtgtaGCTttgggtcctggtggtcag	Preparation of BA.2 S expression plasmid
pC-S_BA1_211-214_Fwd	aacacacaccaatcAACCTGGGCAGGgacctgccacagg	Preparation of BA.2 S expression plasmid
pC-S_BA1_211-214_Rev	cctgtggcaggtcCCTGCCCAGGTTgattggtgtgtgtt	Preparation of BA.2 S expression plasmid
pC-S_BA1_L371F_Fwd	tactctgtgctctacaacTTCgccCCCttcTTCaccttc	Preparation of BA.2 S expression plasmid
pC-S_BA1_L371F_Rev	gaaggtGAAgaaGGGggcGAAgttgtagagcacagagta	Preparation of BA.2 S expression plasmid
pC-S_BA1_T376A_Fwd	aacCTGgccCCCttcTTCGCCttcaagtgttatggagtg	Preparation of BA.2 S expression plasmid
pC-S_BA1_T376A_Rev	cactccataacacttgaaGGCGAAgaaGGGggcCAGgtt	Preparation of BA.2 S expression plasmid
pC-S_BA1_D405N_Fwd	tcctttgtgattaggggaAACgaggtgagacagattgcc	Preparation of BA.2 S expression plasmid
pC-S_BA1_D405N_Rev	ggcaatctgtctcacctcGTTtcccctaatcacaaagga	Preparation of BA.2 S expression plasmid
pC-S_BA1_R408S_Fwd	attaggggagatgaggtgAGCcagattgcccctggacaa	Preparation of BA.2 S expression plasmid
pC-S_BA1_R408S_Rev	ttgtccaggggcaatctgGCTcacctcatctcccctaat	Preparation of BA.2 S expression plasmid
I19T_Fwd	cagccagtgtgtgaacctgaCcaccaggacccaaagctac	Preparation of BA.2 S expression plasmid
I19T_Rev	gtagctttgggtcctggtgGtcaggttcacacactggctg	Preparation of BA.2 S expression plasmid
S24LPPA_F	atcaccaggacccaaCTTCCTCCTGCctacaccaactcctt	Preparation of BA.2 S expression plasmid
S24LPPA_R	aaggagttggtgtagGCAGGAGGAAGttgggtcctggtgat	Preparation of BA.2 S expression plasmid
NLGR211-214IVREPE_F	caaacacacaccaatcATCGTGAGAGAGCCCGAGgacctgccacagggc	Preparation of BA.2 S expression plasmid
NLGR211-214IVREPE_R	gccctgtggcaggtcCTCGGGCTCTCTCACGATgattggtgtgtgtttg	Preparation of BA.2 S expression plasmid
F371L_F	tactctgtgctctacaacCTGgcccccttcttcgccttc	Preparation of BA.2 S expression plasmid
F371L_R	gaaggcgaagaagggggcCAGgttgtagagcacagagta	Preparation of BA.2 S expression plasmid
A376T_F	acaacttcgcccccttcttcAccttcaagtgttatggagtg	Preparation of BA.2 S expression plasmid
A376T_R	cactccataacacttgaaggTgaagaagggggcgaagttgt	Preparation of BA.2 S expression plasmid
N405D_F	ctcctttgtgattaggggaGATgaggtgagccagattgccc	Preparation of BA.2 S expression plasmid
N405D_R	gggcaatctggctcacctcATCtcccctaatcacaaaggag	Preparation of BA.2 S expression plasmid
S408R_F	attaggggaaacgaggtgagAcagattgcccctggacaaac	Preparation of BA.2 S expression plasmid
S408R_R	gtttgtccaggggcaatctgTctcacctcgtttcccctaat	Preparation of BA.2 S expression plasmid
BA.2 WT Rv	agctccaccgcggtggcggccgctcaggtgtagtgcagtttca	Preparation of BA.2 S expression plasmid
Linker_F1-Fw	CTATATAAGCAGAGCTCGTTTAGTGAACCGTATTAAAGGTTTATACCTTCCCAGGTAAC	WK-521 CPER fragment F1 preparation
F1-F2-Rv	CAGATTCAACTTGCATGGCATTGTTAGTAGCCTTATTTAAGGCTCCTGC	WK-521 CPER fragment F1 preparation
F1-F2-Fw	GCAGGAGCCTTAAATAAGGCTACTAACAATGCCATGCAAGTTGAATCTG	WK-521 CPER fragment F2 preparation
F2-F3-Rv	GGTAGGATTTTCCACTACTTCTTCAGAGACTGGTTTTAGATCTTCGCAGGC	WK-521 CPER fragment F2 preparation
F2-F3-Fw	GCCTGCGAAGATCTAAAACCAGTCTCTGAAGAAGTAGTGGAAAATCCTACC	WK-521 CPER fragment F3 preparation
F3-F4-Rv	GGTGCACAGCGCAGCTTCTTCAAAAGTACTAAAGG	WK-521 CPER fragment F3 preparation
F3-F4-Fw	CACCACTAATTCAACCTATTGGTGCTTTGGACATATCAGCATCTATAGTAGCTGGTGG	WK-521 CPER fragment F4 preparation
F4-F5-Rv	GTTTAAAAACGATTGTGCATCAGCTGACTG	WK-521 CPER fragment F4 preparation
F4-F5-Fw	CACAGTCTGTACCGTCTGCGGTATGTGGAAAGGTTATGGCTGTAGTTGTGATC	WK-521 CPER fragment F5 preparation
F5-F6-Rv	GCGGTGTGTACATAGCCTCATAAAACTCAGGTTCCCAATACCTTGAAGTG	WK-521 CPER fragment F5 preparation
F5-F6-Fw	CACTTCAAGGTATTGGGAACCTGAGTTTTATGAGGCTATGTACACACCGC	WK-521 CPER fragment F6 preparation
F6-F7-Rv	CATACAAACTGCCACCATCACAACCAGGCAAGTTAAGGTTAGATAGCACTCTAG	WK-521 CPER fragment F6 preparation
F6-F7-Fw	CTAGAGTGCTATCTAACCTTAACTTGCCTGGTTGTGATGGTGGCAGTTTGTATG	WK-521 CPER fragment F7 preparation
F7-F8-Rv	CTAGAGACTAGTGGCAATAAAACAAGAAAAACAAACATTGTTCGTTTAGTTGTTAAC	WK-521 CPER fragment F7 preparation
F7-F8-Fw	GTTAACAACTAAACGAACAATGTTTGTTTTTCTTGTTTTATTGCCACTAGTCTCTAG	WK-521 CPER fragment F8 preparation
F8-F9F10-Rv	GCAGCAGGATCCACAAGAACAACAGCCCTTGAGACAACTACAGCAACTGG	WK-521 CPER fragment F8 preparation
F8-F9F10-Fw	CCAGTTGCTGTAGTTGTCTCAAGGGCTGTTGTTCTTGTGGATCCTGCTGC	WK-521 CPER fragment F9F10 GFP preparation
F9F10-Linker-Rv	GGAGATGCCATGCCGACCCTTTTTTTTTTTTTTTTTTTTTTTTTGTCATTCTCCTAAG	WK-521 CPER fragment F9F10 GFP preparation
In-fusion-F	acacgctaccggtctcgagaccatgATGTTTGTTTTTCTT	rBA.1 S-GFP CPER fragment F8 preparation
A67V_HV6970del_R	taccattggtcccagaGATAACatggaaccaagtaacatt	rBA.1 S-GFP CPER fragment F8 preparation
A67V_HV6970del_F	aatgttacttggttccatGTTATCtctgggaccaatggta	rBA.1 S-GFP CPER fragment F8 preparation
T95I_R	gcctcttattatgttagacttctcAATggaagcaaaataaacacc	rBA.1 S-GFP CPER fragment F8 preparation
T95I_F	ggtgtttattttgcttccATTgagaagtctaacataataagaggc	rBA.1 S-GFP CPER fragment F8 preparation
GVYY142-145D_R	ccaacttttgttgtttttgtgGTCcaaaaatggatcattac	rBA.1 S-GFP CPER fragment F8 preparation
GVYY142-145D_F	gtaatgatccatttttgGACcacaaaaacaacaaaagttgg	rBA.1 S-GFP CPER fragment F8 preparation
NLVR211-214IVREPE_R	ccctgagggagatcTTCTGGCTCACGCACTATaataggcgtgtgct	rBA.1 S-GFP CPER fragment F8 preparation
NLVR211-214IVREPE_F	agcacacgcctattATAGTGCGTGAGCCAGAAgatctccctcaggg	rBA.1 S-GFP CPER fragment F8 preparation
G339D_R	ggtggcgttaaaaacttcATCaaaagggcacaagtttgta	rBA.1 S-GFP CPER fragment F8 preparation
G339D_F	tacaaacttgtgcccttttGATgaagtttttaacgccacc	rBA.1 S-GFP CPER fragment F8 preparation
S371L, S373P, S375F_R	ctccataacacttaaaagtGAAaaaTGGtgcGAGattatataggacag	rBA.1 S-GFP CPER fragment F8 preparation
S371L, S373P, S375F_F	ctgtcctatataatCTCgcaCCAtttTTCacttttaagtgttatggag	rBA.1 S-GFP CPER fragment F8 preparation
K417N_R	tataattataatcagcaatATTtccagtttgccctggagcg	rBA.1 S-GFP CPER fragment F8 preparation
K417N_F	cgctccagggcaaactggaAATattgctgattataattata	rBA.1 S-GFP CPER fragment F8 preparation
N440K, G446S_R	aattataattaccACTaaccttagaatcaagCTTgttagaattcca	rBA.1 S-GFP CPER fragment F8 preparation
N440K, G446S_F	tggaattctaacAAGcttgattctaaggttAGTggtaattataatt	rBA.1 S-GFP CPER fragment F8 preparation
ST477-478NK, E484A_R	caattaaaaccTGCaacaccattacaaggTTTGTTaccggcctgatag	rBA.1 S-GFP CPER fragment F8 preparation
ST477-478NK, E484A_F	ctatcaggccggtAACAAAccttgtaatggtgttGCAggttttaattg	rBA.1 S-GFP CPER fragment F8 preparation
Q493R, G496S, Q498R_R	aacaccataagtgggTCGgaaACTatatgaTCGtaaaggaaagtaac	rBA.1 S-GFP CPER fragment F8 preparation
Q493R, G496S, Q498R_F	gttactttcctttaCGAtcatatAGTttcCGAcccacttatggtgtt	rBA.1 S-GFP CPER fragment F8 preparation
Y505H_R	ctactctgtatggttgGTGaccaacaccataagtgg	rBA.1 S-GFP CPER fragment F8 preparation
Y505H_F	ccacttatggtgttggtCACcaaccatacagagtag	rBA.1 S-GFP CPER fragment F8 preparation
T547K_R	cagtaagaacacctgtgccTTTtaaaccattgaagttgaa	rBA.1 S-GFP CPER fragment F8 preparation
T547K_F	ttcaacttcaatggtttaAAAggcacaggtgttcttactg	rBA.1 S-GFP CPER fragment F8 preparation
H655Y_R	cactcatatgagttgttgacATAttcagcccctattaaac	rBA.1 S-GFP CPER fragment F8 preparation
H655Y_F	gtttaataggggctgaaTATgtcaacaactcatatgagtg	rBA.1 S-GFP CPER fragment F8 preparation
N679K_R	gtgcccgccgatgagaCTTagtctgagtctgataactagc	rBA.1 S-GFP CPER fragment F8 preparation
N679K_F	gctagttatcagactcagactAAGtctcatcggcgggcac	rBA.1 S-GFP CPER fragment F8 preparation
N764K_R	gctattccagttaaagcacgTTTtaattgtgtacaaaaactgcc	rBA.1 S-GFP CPER fragment F8 preparation
N764K_F	ggcagtttttgtacacaattaAAAcgtgctttaactggaatagc	rBA.1 S-GFP CPER fragment F8 preparation
D796Y_R	gtgaaaaattaaaaccaccaaaATAtttaattggtggtgttttg	rBA.1 S-GFP CPER fragment F8 preparation
D796Y_F	caaaacaccaccaattaaaTATtttggtggttttaatttttcac	rBA.1 S-GFP CPER fragment F8 preparation
N856K_R	ggcaaaacagtaaggccTTTaaacttttgtgcacaaatgagg	rBA.1 S-GFP CPER fragment F8 preparation
N856K_F	cctcatttgtgcacaaaagtttAAAggccttactgttttgcc	rBA.1 S-GFP CPER fragment F8 preparation
Q954H_R	gcgtgtttaaagcttgtgcattATGgttgaccacatcttgaag	rBA.1 S-GFP CPER fragment F8 preparation
Q954H_F	cttcaagatgtggtcaacCATaatgcacaagctttaaacacgc	rBA.1 S-GFP CPER fragment F8 preparation
N969K_R	cacttgaaattgcaccaaaTTTggagctaagttgtttaacaagcg	rBA.1 S-GFP CPER fragment F8 preparation
N969K_F	cgcttgttaaacaacttagctccAAAtttggtgcaatttcaagtg	rBA.1 S-GFP CPER fragment F8 preparation
L981F_R	caactttgtcaagacgtgaAAAgatatcatttaaaacacttg	rBA.1 S-GFP CPER fragment F8 preparation
L981F_F	caagtgttttaaatgatatcTTTtcacgtcttgacaaagttg	rBA.1 S-GFP CPER fragment F8 preparation
In-fusion-R	CATTGGTCTTAAAGGTACCTGAGGTGTGACTGGAAAACCC	rBA.1 S-GFP CPER fragment F8 preparation
NLVR211-214_R	aaaccctgagggagatcACGCACTAAATTaataggcgtgtgcttag	rBA.1 S-GFP CPER fragment F8 preparation
NLVR211-214_F	ctaagcacacgcctattAATTTAGTGCGTgatctccctcagggttt	rBA.1 S-GFP CPER fragment F8 preparation
G339_R	ggtggcgttaaaaacttcACCaaaagggcacaagtttgta	rBA.1 S-GFP CPER fragment F8 preparation
G339_F	tacaaacttgtgcccttttGGTgaagtttttaacgccacc	rBA.1 S-GFP CPER fragment F8 preparation
Y505_R	ctactctgtatggttgGTAaccaacaccattagtgg	rBA.1 S-GFP CPER fragment F8 preparation
Y505_F	ccactaatggtgttggtTACcaaccatacagagtag	rBA.1 S-GFP CPER fragment F8 preparation
In-fusion-F	acacgctaccggtctcgagaccatgATGTTTGTTTTTCTT	rBA.2 S-GFP CPER fragment F8 preparation
T19I, LPPA24-27S-R	gaattagtgtaTGAttgagttctggtTATaagattaacac	rBA.2 S-GFP CPER fragment F8 preparation
T19I, LPPA24-27S-F	gtgttaatcttATAaccagaactcaaTCAtacactaattc	rBA.2 S-GFP CPER fragment F8 preparation
VI67-68AIHV-R	ccattggtcccagaGACATGTATAGCatggaaccaagtaac	rBA.2 S-GFP CPER fragment F8 preparation
VI67-68AIHV-F	gttacttggttccatGCTATACATGTCtctgggaccaatgg	rBA.2 S-GFP CPER fragment F8 preparation
I93T-R	tattatgttagacttctcAGTggaagcaaaataaacacc	rBA.2 S-GFP CPER fragment F8 preparation
I93T-F	ggtgtttattttgcttccACTgagaagtctaacataata	rBA.2 S-GFP CPER fragment F8 preparation
D140DVYY-R	ttgttgtttttgtgGTAATAAACATCcaaaaatggatcat	rBA.2 S-GFP CPER fragment F8 preparation
D140DVYY-F	atgatccatttttgGATGTTTATTACcacaaaaacaacaa	rBA.2 S-GFP CPER fragment F8 preparation
IVREPPE206-212NLGR-R	ccctgagggagatcACGCCCTAAATTaataggcgtgtgc	rBA.2 S-GFP CPER fragment F8 preparation
IVREPPE206-212NLGR-F	gcacacgcctattAATTTAGGGCGTgatctccctcaggg	rBA.2 S-GFP CPER fragment F8 preparation
L368F, T373A-R	cacttaaaAGCgaaaaatggtgcGAAattatataggacag	rBA.2 S-GFP CPER fragment F8 preparation
L368F, T373A-F	ctgtcctatataatTTCgcaccatttttcGCTtttaagtg	rBA.2 S-GFP CPER fragment F8 preparation
D402N, R405S, I407I-R	ccctggagcAATttgGCTgacttcATTacctctaattaca	rBA.2 S-GFP CPER fragment F8 preparation
D402N, R405S, I407I-F	tgtaattagaggtAATgaagtcAGCcaaATTgctccaggg	rBA.2 S-GFP CPER fragment F8 preparation
S443G-R	ggtaattataattaccACCaaccttagaatcaagcttgtt	rBA.2 S-GFP CPER fragment F8 preparation
S443G-F	aacaagcttgattctaaggttGGTggtaattataattacc	rBA.2 S-GFP CPER fragment F8 preparation
S493G-R	accataagtgggtcggaaACCatatgatcgtaaaggaaag	rBA.2 S-GFP CPER fragment F8 preparation
S493G-F	ctttcctttacgatcatatGGTttccgacccacttatggt	rBA.2 S-GFP CPER fragment F8 preparation
K544T-R	ctcagtaagaacacctgtgccTGTtaaaccattgaagttg	rBA.2 S-GFP CPER fragment F8 preparation
K544T-F	caacttcaatggtttaACAggcacaggtgttcttactgag	rBA.2 S-GFP CPER fragment F8 preparation
K853N-R	ggtggcaaaacagtaaggccGTTaaacttttgtgcac	rBA.2 S-GFP CPER fragment F8 preparation
K853N-F	gtgcacaaaagtttAACggccttactgttttgccacc	rBA.2 S-GFP CPER fragment F8 preparation
F978L-R	ctttgtcaagacgtgaAAGgatatcatttaaaacacttg	rBA.2 S-GFP CPER fragment F8 preparation
F978L-F	caagtgttttaaatgatatcCTTtcacgtcttgacaaag	rBA.2 S-GFP CPER fragment F8 preparation
In-fusion-R	CATTGGTCTTAAAGGTACCTGAGGTGTGACTGGAAAACCC	rBA.2 S-GFP CPER fragment F8 preparation
ODY861 F8/F9+10-F	AACACGCTACCGGTCTCGAGCCAGTTGCTGTAGTTGTCTC	Preparation of CPER fragment F9F10 with BA.2-specific point mutant
F9F10_in-fusion-R	TTGATCCCTCGATGTTAACTCTAGA	Preparation of CPER fragment F9F10 with BA.2-specific point mutant
R203K/G204R Fw	CTCCAGGCAGCAGTAAACGAACTTCTCCTGCTA	Preparation of CPER fragment F9F10 with BA.2-specific point mutant
R203K/G204R Rv	TAGCAGGAGAAGTTCGTTTACTGCTGCCTGGAG	Preparation of CPER fragment F9F10 with BA.2-specific point mutant
F9F10 E_T9I Fw	AAGAGATAGGTACGTTAATAGTTAA	Preparation of CPER fragment F9F10 with BA.2-specific point mutant
F9F10 E_T9I Rv	GTACCTATCTCTTCCGAAACGAATG	Preparation of CPER fragment F9F10 with BA.2-specific point mutant
F9F10_M A63T-F	CTTTAACTTGTTTTGTGCTTGCTGC	Preparation of CPER fragment F9F10 with BA.2-specific point mutant
F9F10_M A63T-R	ACAAGTTAAAGTTACTGGCCATAAC	Preparation of CPER fragment F9F10 with BA.2-specific point mutant
F9F10 N P13L Fw	TGCACTCCGCATTACGTTTGGTGGA	Preparation of CPER fragment F9F10 with BA.2-specific point mutant
F9F10 N P13L Rv	ATGCGGAGTGCATTTCGCTGATTTT	Preparation of CPER fragment F9F10 with BA.2-specific point mutant
N3133del Fw	AATGGAGGGGCGCGATCAAAACAAC	Preparation of CPER fragment F9F10 with BA.2-specific point mutant
N3133del Rv	CGCCCCTCCATTCTGGTTACTGCCA	Preparation of CPER fragment F9F10 with BA.2-specific point mutant
N S413R Fw	ATGAGCCGTGCTGACTCAACTCAGG	Preparation of CPER fragment F9F10 with BA.2-specific point mutant
N S413R Fw	CAGCACGGCTCATGGATTGTTGCAA	Preparation of CPER fragment F9F10 with BA.2-specific point mutant
T223I F1	CAGACATTGGTGTTGAACATGTTAC	Preparation of CPER fragment F9F10 with BA.2-specific point mutant
T223I R1	ACACCAATGTCTGTACTCAATTGAG	Preparation of CPER fragment F9F10 with BA.2-specific point mutant
F9F10_M Q19E-F	TTGAAGAATGGAACCTAGTAATAGG	Preparation of CPER fragment F9F10 with BA.2-specific point mutant
F9F10_M Q19E-R	CCATTCTTCAAGGAGCTTTTTAAGC	Preparation of CPER fragment F9F10 with BA.2-specific point mutant
F9F10_ORF8 S84L-F	CTGTTTACCTTTTACAATTAATTGC	Preparation of CPER fragment F9F10 with BA.2-specific point mutant
F9F10_ORF8 S84L-R	AAGGTAAACAGGAAACTGTATAATT	Preparation of CPER fragment F9F10 with BA.2-specific point mutant
F9F10_ORF6 D61L-F	AGATTCTCTAAACGAACATGAAAAT	Preparation of CPER fragment F9F10 with BA.2-specific point mutant
F9F10_ORF6 D61L-R	GTTTAGAGAATCTCCATTGGTTGCT	Preparation of CPER fragment F9F10 with BA.2-specific point mutant
F9F10_WT_UTRdel-F	AGAGCCACCACATTTTCACCTACAGTGAACAATGCTAGGG	Preparation of CPER fragment F9F10 with BA.2-specific point mutant
F9F10_WT_UTRdel-R	CCCTAGCATTGTTCACTGTAGGTGAAAATGTGGTGGCTCT	Preparation of CPER fragment F9F10 with BA.2-specific point mutant
F9F10_BA2_ORF3a_I223T-F	ATTGAGTACAGACACTGGTGTTGAACATG	Preparation of CPER fragment F9F10 with BA.2-specific point mutant
F9F10_BA2_ORF3a_I223T-R	CATGTTCAACACCAGTGTCTGTACTCAAT	Preparation of CPER fragment F9F10 with BA.2-specific point mutant
BA2_pJYDC_F	GGCGGTAGCGGAGGCGGAGGGTCGGCTAGCCATTGCCCTTTTGATGAAGTTTTTAACGC	BA.2 S RBD preparation (for yeast surface display)
BA2_F371L_F	CAACTGTGTGGCTGACTACTCTGTGCTCTACAACCTGGCCCCGTTCTTCGCGTTCAAG	BA.2 S RBD preparation (for yeast surface display)
BA2_A376T_F	CTACTCTGTGCTCTACAACTTTGCCCCGTTCTTCACCTTCAAGTGTTATGGAGTGAGCCCAAC	BA.2 S RBD preparation (for yeast surface display)
BA2_N405D_F	CCAATGTCTATGCTGACTCCTTTGTGATTAGGGGAGATGAGGTGTCTCAGATTGCCCCTG	BA.2 S RBD preparation (for yeast surface display)
BA1_L371F_F	CTGTGTGGCTGACTACTCTGTGCTCTACAACTTTGCCCCGTTCTTTACCTTCAAGTG	BA.2 S RBD preparation (for yeast surface display)
BA1_T376A_F	GACTACTCTGTGCTCTACAACCTGGCCCCGTTCTTTGCCTTCAAGTGTTATGGAGTGAGCCCAAC	BA.2 S RBD preparation (for yeast surface display)
BA1_R408S_F	GCTGACTCCTTTGTGATTAGGGGAGATGAGGTGTCTCAGATTGCCCCTGGACAAACAG	BA.2 S RBD preparation (for yeast surface display)
BA1_D405N_F	CCAATGTCTATGCTGACTCCTTTGTGATTAGGGGAAATGAGGTGAGACAGATTGCCCCTG	BA.2 S RBD preparation (for yeast surface display)
BA2_con3_F	GGCGGTAGCGGAGGCGGAGGGTCGGCTAGCCATCCAAACATCACCAACCTGTGCCCTTTTGATGAAGTTTTTAACGCCACCAGG	BA.2 S RBD preparation (for yeast surface display)
S-CoV_pJYDC_R2	CTATTACAAGTCCTCTTCAGAAATAAGCTTTTGTTCGGATCCCTTTGGTCCACACACTGTGGC	BA.2 S RBD preparation (for yeast surface display)
pJYDC_seq_R	CATGGGAAAACATGTTGTTTACGGAG	BA.2 S RBD preparation (for yeast surface display)
pJYDC_seq_F	GCAGCCCCATAAACACACAGTATG	BA.2 S RBD preparation (for yeast surface display)
