# Supplementary material for: Multiple mutations of SARS-CoV-2 Omicron BA.2 variant orchestrate its virological characteristics
Source: J Virol. 2023 Oct 5;97(10):e01011-23. doi: 10.1128/jvi.01011-23 (PMC10781145; doi:10.1128/jvi.01011-23)
Supplement: Table S2 — Summary of unexpected amino acid mutations detected in the working virus stocks. [file jvi.01011-23-s0004.xlsx]

## Sheet: Sheet1
Table S2. Summary of unexpected amino acid mutations detected in the working virus stocks
Virus name	Reference	Position in Reference (nt)	REF	ALT	Quality score	Depth in REF	Depth in ALT	Mutation type	ORF	Amino acid substitution
rB.1.1	WK-521	1823	G	A	222	4139	3462	missense_variant	NSP2	A340T
rB.1.1	WK-521	3596	G	A	222	4590	2911	missense_variant	NSP3	A293T
rB.1.1	WK-521	15677	A	G	222	4360	3383	missense_variant	NSP12	Y726C
rB.1.1	WK-521	21998	C	T	222	4124	2984	missense_variant	S	H146Y
rB.1.1 3'UTRdel	No additional amino acid substitutions were detected.
rB.1.1 BA.2 M	WK-521	1514	C	T	225	0	222	missense_variant	NSP2	H237Y
rB.1.1 BA.2 N	WK-521	14274	G	T	221	51	177	missense_variant	NSP12	E258D
rB.1.1 E:T9I	No additional amino acid substitutions were detected.
rB.1.1 M:A63T	WK-521	14347	G	T	228	1	88	missense_variant	NSP12	D283Y
rB.1.1 M:A63T	WK-521	16687	A	G	221	100	26	missense_variant	NSP13	I151V
rB.1.1 M:Q19E	No additional amino acid substitutions were detected.
rB.1.1 N:ERS31-33del	WK-521	18926	A	T	228	11	227	missense_variant	NSP14	Y296F
rB.1.1 N:P13L	No additional amino acid substitutions were detected.
rB.1.1 N:RG203K-204R	WK-521	13377	C	T	228	6	174	missense_variant	NSP10	T118I
rB.1.1 N:S413R	WK-521	7100	G	A	225	0	49	missense_variant	NSP3	A1461T
rB.1.1 ORF3a:T223I	No additional amino acid substitutions were detected.
rB.1.1 ORF6:D61L	WK-521	2448	G	A	225	0	118	missense_variant	NSP2	G548D
rB.1.1 ORF6:D61L	WK-521	13930	G	A	225	0	127	missense_variant	NSP12	D144N
rB.1.1 ORF6:D61L	WK-521	16861	G	A	225	0	158	missense_variant	NSP13	V209I
rB.1.1 ORF8:S84L	WK-521	617	T	C	225	0	160	missense_variant	NSP1	Y118H
rBA.1 S-GFP	WK-521	6501	C	T	225	0	221	missense_variant	NSP3	P1261L
rBA.1 S-GFP	WK-521	15010	C	A	225	0	225	missense_variant	NSP12	Q504K
rBA.1 S:L371F-GFP	WK-521	21005	C	T	222	36	55	missense_variant	NSP16	A116V
rBA.2 S-GFP	No additional amino acid substitutions were detected.
rBA.2down	WK-521	26895	C	T	228	3	232	missense_variant	M	H125Y
